# Supplementary material for: Environmental Exposure to Waterborne Pollutants and Colorectal Cancer Risk in Lebanon
Source: Toxics. 2025 Sep 17;13(9):792. doi: 10.3390/toxics13090792 (PMC12474167; doi:10.3390/toxics13090792)
Supplement: Supplementary file 1 [file toxics-13-00792-s001.zip]

Archive with 1 entries (1 files):
- toxics-3842240-supplementary.pdf
